# Supplementary material for: Serological Survey and Molecular Typing Reveal New Leptospira Serogroup Pomona Strains among Pigs of Northern Italy
Source: Pathogens. 2020 Apr 29;9(5):332. doi: 10.3390/pathogens9050332 (PMC7281294; doi:10.3390/pathogens9050332)
Supplement: Supplementary file 1 [file pathogens-09-00332-s001.zip]

Archive with 14 entries (10 files):
- pathogens-777638/
- pathogens-777638/Supplementary Table revised manuscript/
- pathogens-777638/Supplementary Table revised manuscript/.DS_Store
- pathogens-777638/Supplementary Table revised manuscript/Table S1.docx
- pathogens-777638/Supplementary Table revised manuscript/Table S2.docx
- pathogens-777638/Supplementary Table revised manuscript/Table S3.docx
- pathogens-777638/Supplementary Table revised manuscript/Table S4.docx
- pathogens-777638/__MACOSX/
- pathogens-777638/__MACOSX/Supplementary Table revised manuscript/
- pathogens-777638/__MACOSX/Supplementary Table revised manuscript/._.DS_Store
- pathogens-777638/__MACOSX/Supplementary Table revised manuscript/._Table S1.docx
- pathogens-777638/__MACOSX/Supplementary Table revised manuscript/._Table S2.docx
- pathogens-777638/__MACOSX/Supplementary Table revised manuscript/._Table S3.docx
- pathogens-777638/__MACOSX/Supplementary Table revised manuscript/._Table S4.docx
